# Supplementary material for: Transcriptomic and metabolomic analysis of peri-tumoral hepatic tissue in hepatocellular carcinoma: unveiling the molecular landscape of immune checkpoint therapy resistance
Source: Front Pharmacol. 2024 Jan 3;14:1304996. doi: 10.3389/fphar.2023.1304996 (PMC10792021; doi:10.3389/fphar.2023.1304996)
Supplement: Supplementary file 2 [file Table3.XLSX]

## Sheet: Sheet1
Gene	Log2_FC	p_value
AC079145.4	-1.37541	0.0380296
ADM5	-1.95044	0.0346964
ALS2CR11	1.82365	0.0254292
ASIC3	1.50168	0.0441618
BNIPL	-2.52566	0.0470277
C20orf62	3.55662	0.00625813
CATSPER1	-2.84004	0.00857233
COL19A1	1.53407	0.0435042
COMMD3-BMI1	-1.08482	0.0167662
CYP1B1-AS1	-1.35116	0.00931358
DCLK3	-1.26043	0.0398809
FAM177B	2.25237	0.0348366
FAM72C	-4.22237	0.0318656
FAM87B	-2.13541	0.0402706
FNDC8	-1.40655	0.0289808
FUT5	2.89532	0.0330802
GLUD1P7	-1.1708	0.0457094
GPR61	-3.89638	0.0478512
GPR84	-1.71853	0.0407566
HRCT1	-1.45862	0.0194681
IGDCC4	-2.14873	0.0455235
INE2	-2.01908	0.0156586
ITPR1-AS1	-1.67995	0.00855741
JPH4	2.47393	0.0387524
KIR3DX1	2.35586	0.0185511
KLHL32	-1.08288	0.0188254
LCTL	-1.90779	0.0135609
LINC00277	-2.15026	0.047742
LOC100133315	-1.70789	0.0170563
LOC100288181	-2.04377	0.0233999
LOC100506127	-1.16755	0.0383161
LOC100507747	-2.14246	0.0120422
LOC101927762	2.67626	0.0474893
LOC101927894	-1.31923	0.0323973
LOC101928318	-3.90302	0.032079
LOC101928576	1.59931	0.0183692
LOC101928947	1.17288	0.0488417
LOC101929211	-2.03361	0.0247244
LOC101929346	2.31289	0.0389174
LOC102546298	1.47542	0.0341135
LOC102723929	-1.0007	0.0499119
LOC102724499	-3.79063	0.0491414
LOC646626	1.43335	0.0422272
LOXHD1	-1.49114	0.0259001
MGARP	1.45733	0.0392395
MSTN	3.28454	0.0245638
MYBPC1	-2.61379	0.0303225
PEX5L	-2.36927	0.0321871
RBL1	-1.08155	0.0351617
RBM14-RBM4	1.73859	0.029255
RHCE	-1.00024	0.0411715
RP11-15A1.7	1.15842	0.0476931
RP11-521B24.3	-1.12771	0.00288414
RP5-1071N3.1	-1.77582	0.0379658
RP5-887A10.1	-1.61225	0.0270449
SEC24B-AS1	-1.88673	0.0254365
SIGLEC15	-4.3217	0.0485582
SLC13A4	-1.58781	0.0313748
SLX4IP	-1.04391	0.0105046
SNAP25-AS1	-1.69101	0.0275311
TAF1A	-1.34659	0.028304
TAS2R5	-2.17271	0.0413701
TPTE2P1	-1.36253	0.0237311
TRAM1L1	-1.43372	0.040412
USP27X-AS1	-1.03228	0.0362919
YTHDF3-AS1	-1.1796	0.0395209
ZNF385C	-1.41035	0.0405507
ZNF501	-1.10361	0.0249794
