# Supplementary material for: Transcriptomic and metabolomic analysis of peri-tumoral hepatic tissue in hepatocellular carcinoma: unveiling the molecular landscape of immune checkpoint therapy resistance
Source: Front Pharmacol. 2024 Jan 3;14:1304996. doi: 10.3389/fphar.2023.1304996 (PMC10792021; doi:10.3389/fphar.2023.1304996)
Supplement: Supplementary file 3 [file Table1.XLSX]

## Sheet: Sheet1
Sample_ID	Group	Age	Sex	Tumor_Size	PFS	OS	Grade	Treatment	Treatment_Response	PD-L1_Expression	TMB	MSI	Previous_Treatments	Comorbidities	Smoking_History	PFS_Event	OS_Event
L1EHD1102935_L1EHD1102935_1_T1	T1	40	Male	4.73	12.21	24.15	G4	Atezolizumab	Non-responsive	Low	Medium	MSS	None	Hypertension	Yes	0	0
L1EHD1102938_2_T1	T1	43	Female	3.38	23.76	28.18	G3	Atezolizumab，bevacizumab	Non-responsive	High	Low	MSS	None	Diabetes	No	0	0
L1EHD1102941_L1EHD1102941_3_T1	T1	43	Female	7.97	5.14	7.18	G3	Atezolizumab	Non-responsive	High	Low	MSS	Chemotherapy	Diabetes	Yes	1	1
L1EHD1102944_L1EHD1102944_4_T1	T1	49	Male	5.11	7.39	14.48	G4	Atezolizumab	Non-responsive	Low	Medium	MSS	None	Diabetes	Yes	1	1
L1EHD1102947_5_T1	T1	59	Male	6.12	6.39	9.61	G2	Atezolizumab，bevacizumab	Non-responsive	Low	High	MSS	Chemotherapy	Diabetes	No	1	1
L1EHD1102950_L1EHD1102950_6_T1	T1	61	Female	1.17	16.72	14.88	G3	Atezolizumab	Non-responsive	Low	Medium	MSI-H	Chemotherapy	Diabetes	Yes	0	1
L1EHD1102953_L1EHD1102953_7_T1	T1	63	Male	6.56	8.32	9.56	G2	Atezolizumab，bevacizumab	Non-responsive	Medium	Medium	MSI-H	Surgery	None	No	1	1
L1EHD1102956_L1EHD1102956_8_T1	T1	46	Female	6.51	12.79	15.54	G2	Atezolizumab	Non-responsive	High	Medium	MSI-H	Surgery	None	Yes	0	1
L1EHD1102959_L1EHD1102959_9_T1	T1	64	Female	6.55	8.13	18.43	G3	Atezolizumab	Non-responsive	Low	Low	MSS	None	None	No	1	1
L1EHD1102962_10_T1	T1	64	Female	9.49	6.34	7.92	G2	Atezolizumab	Non-responsive	Low	Low	MSI-H	Radiation	Hypertension	Yes	1	1
L1EHD1102968_12_T1	T1	52	Female	7.14	5.32	26.77	G2	Atezolizumab	Non-responsive	Medium	Low	MSS	Radiation	Diabetes	Yes	1	1
L1EHD1102936_P_1	P	40	Male	4.73	12.21	24.15	G4	Atezolizumab	Non-responsive	Low	Medium	MSS	None	Hypertension	Yes	0	0
L1EHD1102939_P_2	P	43	Female	3.38	23.76	28.18	G3	Atezolizumab，bevacizumab	Non-responsive	High	Low	MSS	None	Diabetes	No	0	0
L1EHD1102942_P_3	P	43	Female	7.97	5.14	7.18	G3	Atezolizumab	Non-responsive	High	Low	MSS	Chemotherapy	Diabetes	Yes	1	1
L1EHD1102945_P_4	P	49	Male	5.11	7.39	14.48	G4	Atezolizumab	Non-responsive	Low	Medium	MSS	None	Diabetes	Yes	1	1
L1EHD1102948_L1EHD1102948_P_5	P	59	Male	6.12	6.39	9.61	G2	Atezolizumab，bevacizumab	Non-responsive	Low	High	MSS	Chemotherapy	Diabetes	No	1	1
L1EHD1102951_P_6	P	61	Female	1.17	16.72	14.88	G3	Atezolizumab	Non-responsive	Low	Medium	MSI-H	Chemotherapy	Diabetes	Yes	0	1
L1EHD1102954_L1EHD1102954_P_7	P	63	Male	6.56	8.32	9.56	G2	Atezolizumab，bevacizumab	Non-responsive	Medium	Medium	MSI-H	Surgery	None	No	1	1
L1EHD1102957_P_8	P	46	Female	6.51	12.79	15.54	G2	Atezolizumab	Non-responsive	High	Medium	MSI-H	Surgery	None	Yes	0	1
L1EHD1102960_P_9	P	64	Female	6.55	8.13	18.43	G3	Atezolizumab	Non-responsive	Low	Low	MSS	None	None	No	1	1
L1EHD1102963_P_10	P	64	Female	9.49	6.34	7.92	G2	Atezolizumab	Non-responsive	Low	Low	MSI-H	Radiation	Hypertension	Yes	1	1
L1EHD1102969_P_12	P	52	Female	7.14	5.32	26.77	G2	Atezolizumab	Non-responsive	Medium	Low	MSS	Radiation	Diabetes	Yes	1	1
